# Supplementary material for: Ductal keratin 15+ luminal progenitors in normal breast exhibit a basal-like breast cancer transcriptomic signature
Source: NPJ Breast Cancer. 2022 Jul 12;8:81. doi: 10.1038/s41523-022-00444-8 (PMC9276673; doi:10.1038/s41523-022-00444-8)
Supplement: Supplementary file 2 — Source Data [file 41523_2022_444_MOESM2_ESM.xlsx]

## Sheet: cover letter
	The Source data include :
	sheet no.	Figure name	description
	1	Figure 1d	Relative frequency of cells in percent of duct- and TDLU-derived luminal cells to groups 1 and 2 of clusters
	2	Figure 2b	Log-transformed gene expression of KRT15, KRT14, and MCAM in cluster 1.2 and in the other clusters
	3	Figure 2f	Percentage of colony-forming units (CFUs) per 96 well-plate of sorted PODXL-/c-Kit- mature luminal (ML), PODXL-/c-Kit+, and PODXL+/c-Kit+/- luminal cells
	4	Figure 3b	The number of normal breast co-stained for CD55 or annexin A1 with K15
	5	Figure 4a	Expression signature scores comparing DEGs of duct- and TDLU-derived luminal cells with gene expression profiles of different breast cancer subtypes
	6	Figure 4b	KRT15 gene expression in the different breast cancer subtypes
	7	Sup Fig 1b	The relative contribution in percentage of duct- and TDLU-derived luminal cells to each of the clusters
	8	Sup Fig 3a	The number of normal breast co-stained for SLC34A2 with c-Kit
	9	Sup Fig 3c	Fold difference of strongly K15+ (K15high) cells determined by staining smears of sorted cells in each gate compared to the c-Kithigh gate
	10	Sup Fig 3f	The number of normal breast that are showing the strongest staining for PODXL in TDLUs
	11	Sup Fig 5	Expression signature scores of luminal clusters with gene signatures of single-cell derived molecular subtypes
	12	Sup Fig 6	Expression signature scores, indicating the similarity between DEGs of clusters 1.1-1.4 and gene signatures of TNBC subtypes

## Sheet: Figure 1d
Figure 1d
	Duct-derived (%)			TDLU-derived (%)
Biopsy ID	1	2	3	1	2	3
Cluster 1	77.21	54.31	70.37	20.91	48.32	41.49
Cluster 2	22.79	45.69	29.63	79.09	51.68	58.51

## Sheet: Figure 2b
Figure 2b
	Cluster 1.2			Other clusters
	Mean expression value	SD	N	Mean expression value	SD	N
KRT15	0.779745	0.987719	1993	0.250595	0.664944	18147
KRT14	0.044133	0.264591	1993	0.004509	0.081818	18147
MCAM	0.052441	0.275033	1993	0.018859	0.161814	18147

## Sheet: Figure 2f
Figure 2f
% of colony-forming units per 96-well plate
Biopsy ID	ML	PODXL-/c-Kit+	PODXL+/c-Kit+/-
25	0	7.37	16.84
26	1.05263	8.42105	11.7724
1	0	15.7895	47.3684
29	4.21053	17.8947	29.4737

## Sheet: Figure 3b
Figure 3b
Biopsy ID	Co-staining of CD55 with K15
3	No
2	No
1	No
14	Yes
18	Yes
19	Yes
20	Yes
10	Yes
17	Yes
7	Yes
total count of costaining	7/10
Biopsy ID	Co-staining of Annexin A1 with K15
3	No
2	No
1	Yes
14	No
18	No
19	Yes
20	Yes
10	Yes
17	-	Biopsy has cysts. Co-staining of Annexin A1 and K15 can be seen in normal structures.
7	Yes
total count of costaining	5/10

## Sheet: Figure 4a
Figure 4a
TDLU signature compared to breast cancer subtypes
Basal	Expression signature score	LumA	Expression signature score	LumB	Expression signature score	Claudin low	Expression signature score	Her2	Expression signature score	Normal	Expression signature score
Basal sample 1	0.001248	LumA sample 1	0.051527	LumB sample 1	0.041601	Claudin low sample 1	-0.0154	Her2 sample 1	0.004173	Normal sample 1	-0.0485
Basal sample 2	-0.09582	LumA sample 2	0.039928	LumB sample 2	0.063573	Claudin low sample 2	-0.01803	Her2 sample 2	0.020517	Normal sample 2	-0.01436
Basal sample 3	-0.09596	LumA sample 3	0.037164	LumB sample 3	0.024509	Claudin low sample 3	-0.01613	Her2 sample 3	0.00407	Normal sample 3	-0.04309
Basal sample 4	-0.05358	LumA sample 4	0.054737	LumB sample 4	0.032043	Claudin low sample 4	0.018755	Her2 sample 4	0.012946	Normal sample 4	-0.00868
Basal sample 5	-0.03856	LumA sample 5	0.064188	LumB sample 5	0.031815	Claudin low sample 5	-0.00829	Her2 sample 5	0.034119	Normal sample 5	-0.02068
Basal sample 6	-0.09907	LumA sample 6	0.022915	LumB sample 6	0.050366	Claudin low sample 6	-0.01727	Her2 sample 6	0.002802	Normal sample 6	0.003982
Basal sample 7	-0.08781	LumA sample 7	0.081959	LumB sample 7	0.031759			Her2 sample 7	0.08732
Basal sample 8	-0.0518	LumA sample 8	0.030681	LumB sample 8	0.020532			Her2 sample 8	-0.00096
Basal sample 9	-0.04424	LumA sample 9	0.011746	LumB sample 9	0.038731			Her2 sample 9	-0.01171
Basal sample 10	-0.02013	LumA sample 10	0.023861	LumB sample 10	0.033314			Her2 sample 10	-0.02497
Basal sample 11	-0.02747	LumA sample 11	0.054078	LumB sample 11	0.025024			Her2 sample 11	0.02998
Basal sample 12	-0.07904	LumA sample 12	0.024464	LumB sample 12	0.050718			Her2 sample 12	0.016901
Basal sample 13	-0.15639	LumA sample 13	0.036987	LumB sample 13	0.01708			Her2 sample 13	0.027061
Basal sample 14	-0.01413	LumA sample 14	0.080378	LumB sample 14	0.018519			Her2 sample 14	0.014339
Basal sample 15	-0.02697	LumA sample 15	0.081661	LumB sample 15	0.038538
Basal sample 16	0.007006	LumA sample 16	0.062172	LumB sample 16	0.082658
Basal sample 17	0.009724	LumA sample 17	0.045896	LumB sample 17	0.034011
Basal sample 18	-0.04798	LumA sample 18	0.039101
Basal sample 19	-0.10821	LumA sample 19	0.047516
Basal sample 20	-0.08582	LumA sample 20	-0.00583
Basal sample 21	-0.00508	LumA sample 21	0.064777
Basal sample 22	0.003597	LumA sample 22	0.064528
Basal sample 23	-0.07216
Basal sample 24	-0.02961
Basal sample 25	-0.04004
Basal sample 26	-0.01205
Basal sample 27	-0.04754
Basal sample 28	-0.04641
Duct signature compared to breast cancer subtypes
Basal	Expression signature score	LumA	Expression signature score	LumB	Expression signature score	Claudin low	Expression signature score	Her2	Expression signature score	Normal	Expression signature score
Basal sample 1	-0.00125	LumA sample 1	-0.05153	LumB sample 1	-0.0416	Claudin low sample 1	0.015402	Her2 sample 1	-0.00417	Normal sample 1	0.048499
Basal sample 2	0.095823	LumA sample 2	-0.03993	LumB sample 2	-0.06357	Claudin low sample 2	0.01803	Her2 sample 2	-0.02052	Normal sample 2	0.014362
Basal sample 3	0.095958	LumA sample 3	-0.03716	LumB sample 3	-0.02451	Claudin low sample 3	0.01613	Her2 sample 3	-0.00407	Normal sample 3	0.043092
Basal sample 4	0.053575	LumA sample 4	-0.05474	LumB sample 4	-0.03204	Claudin low sample 4	-0.01876	Her2 sample 4	-0.01295	Normal sample 4	0.008677
Basal sample 5	0.038563	LumA sample 5	-0.06419	LumB sample 5	-0.03181	Claudin low sample 5	0.008289	Her2 sample 5	-0.03412	Normal sample 5	0.020678
Basal sample 6	0.09907	LumA sample 6	-0.02291	LumB sample 6	-0.05037	Claudin low sample 6	0.017267	Her2 sample 6	-0.0028	Normal sample 6	-0.00398
Basal sample 7	0.087812	LumA sample 7	-0.08196	LumB sample 7	-0.03176			Her2 sample 7	-0.08732
Basal sample 8	0.051796	LumA sample 8	-0.03068	LumB sample 8	-0.02053			Her2 sample 8	0.00096
Basal sample 9	0.044242	LumA sample 9	-0.01175	LumB sample 9	-0.03873			Her2 sample 9	0.011706
Basal sample 10	0.020128	LumA sample 10	-0.02386	LumB sample 10	-0.03331			Her2 sample 10	0.024967
Basal sample 11	0.027473	LumA sample 11	-0.05408	LumB sample 11	-0.02502			Her2 sample 11	-0.02998
Basal sample 12	0.079038	LumA sample 12	-0.02446	LumB sample 12	-0.05072			Her2 sample 12	-0.0169
Basal sample 13	0.156392	LumA sample 13	-0.03699	LumB sample 13	-0.01708			Her2 sample 13	-0.02706
Basal sample 14	0.01413	LumA sample 14	-0.08038	LumB sample 14	-0.01852			Her2 sample 14	-0.01434
Basal sample 15	0.026969	LumA sample 15	-0.08166	LumB sample 15	-0.03854
Basal sample 16	-0.00701	LumA sample 16	-0.06217	LumB sample 16	-0.08266
Basal sample 17	-0.00972	LumA sample 17	-0.0459	LumB sample 17	-0.03401
Basal sample 18	0.047985	LumA sample 18	-0.0391
Basal sample 19	0.108215	LumA sample 19	-0.04752
Basal sample 20	0.085821	LumA sample 20	0.005832
Basal sample 21	0.005081	LumA sample 21	-0.06478
Basal sample 22	-0.0036	LumA sample 22	-0.06453
Basal sample 23	0.072163
Basal sample 24	0.029606
Basal sample 25	0.040043
Basal sample 26	0.012045
Basal sample 27	0.047544
Basal sample 28	0.046414

## Sheet: Figure 4b
Figure 4b
Expression of KRT15 in breast cancer; values derived from GENT2 database
Basal	HER2	LumA	LumB
9.21432	9.22882	3	11.178
14.2007	9.27146	7.9542	7.47573
12.9742	7.92481	5.55459	8.82337
8.51175	7.87652	6.93074	6.62936
4.70044	6.80736	9.74987	6.22882
11.7665	6.39232	8.81698	7.43463
10.242	10.4818	11.1421	11.0519
5.20945	8.04985	4.9542	7.74819
2.58496	8.79766	8.89482	8.99152
4.45943	10.0126	7.58496	6.64386
6.64386	8.48382	9.33762	7.06609
5.2854	7.83289	6.96578	6.16993
4.16993	7.16993	8.7211	7.59991
10.5157	7.63663	5	8.84549
3.58496	7.21917	8.81698	7.62936
5.24793	8.91588	7.22882	10.8665
9.17243	8.63663	13.1647	8.40939
13.2637	11.1052	6.90689	7.82018
10.7977	7.94252	8.26679	10.043
4.24793	5.75489	10.0168	10.1383
8.55459	9.74819	8.49586	8.86728
7.40088	12.7538	9.88264	9.77149
12.2288	11.3247	8.99152	8.46352
12.127	13.5899	12.4926	5.24793
6.61471	11.6746	8.44294	8.71425
9.01402	8.79442	9.29921	5.12928
9.80413	10.0154	9.21189	8.96867
10.6156	10.7928	10.5971	5.80736
10.5632	6.82018	4.9542	6.02237
10.8696	8.49185	6.10852	11.4533
11.8626	8.224	13.66	2.80735
10.3575	8.74819	9.90839	7.54689
8.59619	7.97154	6.08746	6
7.34873	7.67948	8.53528	6.16993
11.5073	11.568	10.9944	5.12928
8.73471	5.39232	7.74147	6.9542
6.82018	3.70044	6.35755	6.44294
12.1539	5.52356	10.1254	5.72792
12.4113	10.3208	12.0365	7.2854
10.2228	4.16993	7.99435	5.58496
8.15987	10.0237	6.70044	5.49185
10.0928	6.90689	9.79116	7.09803
6.45943	6.20945	3.32193	14.0494
8	10.1762	7	7.40939
9.86419	6.50779	7.10852	10.9337
11.7309	10.9454	8.07682	10.4929
9.60177	9.48784	8.74819	6.33985
8.65464	10.3151	7.01123	7.50779
11.3404	6.62936	6.24793	8.75489
8.41363	8.47167	6.89482	6.84549
9.95565	7.65105	5.39232	8.47167
10.7013	7.6865	6.94252	10.0403
5.20945	10.0279	11.9366	6.6865
11.7977	9.85175	10.5048	5.35755
10.8257	7.31288	5.42626	6.16993
10.9986	7.31288	8.33092	9.72962
8.83605	4.70044	11.2027	4.08746
11.1273	9.70908	6.32193	7.34873
6.47573	9.28771	6.45943	7.66534
8.17493	7.19967	7.35755	7.97728
10.1189	8.54689	9.01681	8.224
5.20945	4.75489	6.97728	7.46761
10.7117	11.7948	8.41785	2.80735
9.98869	10.1523	12.5194	10.3095
12.2131	9.58496	6.06609	5.55459
11.3247	6.04439	4.39232	7.74147
9.683	10.6175	8.41363	13.578
11.0587	9.40514	8.10852	6.84549
8.78136	5.20945	8.79442	10.4929
11.9215	6.26679	10.4747	7.2854
9.52552	11.1331	8.75489	8.224
10.5088	6.87036	9.29692	7.66534
13.2596	9.01402	9.11894	5.49185
12.8586	10.332	10.6627	5.35755
8.65464	7.7879	10.9278	5.55459
11.3399	10.0688	12.8349	14.0494
8.41363	7.12928	6.16993	6.33985
9.9542	13.2981	8.90689	7.97728
10.8114	7.31288	10.4062	7.09803
5.16993	8.30378	7.84549	7.50779
11.7973	7.23841	11.6834	10.3095
10.8257	7.56224	8.06609	4.08746
11.7944	6.18982	6.32193	10.9337
10.151	7.82018	8.41785	10.0403
11.1267	10.3966	10.4062	8.47167
10.6166	9.01123	9.11894	6.6865
7.50779	7.62936	12.8349	6.16993
9.224	6.08746	8.41363	13.578
10.2912	8.88264	10.4747	7.46761
8.08746	8.24317	10.5048	5.58496
9.16239	4.70044	8.75489	2.80735
12.4097	9.69174	9.29692	7.34873
10.612	9.70736	11.6834	7.40939
6.65821	8.0607	12.5194	5.72792
10.7566	7.90087	11.2027	9.72962
10.543	4.70044	8.06609	8.75489
9.60548	11.0701	8.79442	7.74147
6.58496	10.8114	7.35755	9.33762
5.04439	9.23841	7.84549	7.45121
13.8682	9.28771	10.9278	10.3608
6.47573	10.2877	6.16993	7.70044
9.46557	8.15987	6.45943	3.32193
7.66534	7.44294	5.42626	5.72792
6.94252	8.55459	10.6627	12.2938
11.7678	5.2854	6.97728	4.16993
11.4315	6.44294	8.90689	5.97728
7.89482	7.19967	8.10852	13.9557
8.24793	11.8262	9.01681	8.93074
9.43671	9.03067	8.33092	8.90989
9.96145	11.8979	6.06609	4.9542
4.39232	11.5788	4.39232	4.70044
12.3589	7.88264	9.74315	7.73471
8.15987	9.24079	12.3029	7.69349
8.86728	8.54303	6.74147	3.16993
7.99435	4.75489	9.44708	5.83289
11.0914	11.664	9.94105	6.22882
9.78136	11.1421	7.39232	5.24793
11.6569	8.83289	11.1072	7.74147
7.75489	6.45943	10.2796	9.67419
8.77479	7.08746	3	6.74147
13.5471	6.52356	12.1712	8.31741
11.8162	9.58496	12.9753	6.08746
6.64386	8.13955	5.04439	7.94252
8.44294	10.2408	3.90689	3
6.20945	6.82018	5.52356	6.89482
9.70044	6.18982	13.682	5.32193
12.7885	6.72792	10.1662	7.62205
11.769	4.70044	10.332	12.8206
10.783	9.69174	8.09803	10.5859
9.7039	9.23841	5.58496	7.3837
9.59619	7.19967	13.5502	10.4398
8.01681	9.24079	7.23841	8.13443
7.21917	8.54303	5.16993	8.69
8.73132	4.75489	10.4019	13.8807
7.33985	8.83289	12.7185	6.61471
9.3966	6.45943	9.33315	5.32193
8.3966	6.52356	12.8136	10.4094
13.4622	9.58496	14.082	4.58496
8.70736	8.24317	7.33985	7.17991
7.54689	6.72792	7.69349	8.69349
5.72792	7.90087	8.73132	6.91886
9.18239	4.70044	7.65105	7.81378
10.6645	10.8114	8.78136	8.3443
9.30606	10.2877	5.97728	4.32193
7.69349	7.44294	5.90689	4.75489
9.19967	8.55459	9.31061	5
8.65105	5.2854	6.45943	4.32193
3.80735	11.8262	7.12928	7.71425
8.66534	9.03067	9.01959	5.35755
10.218	11.5788	6.04439	6.10852
10.7099	7.88264	9.01123	7.40939
11.7607	11.664	10.0808	13.9714
12.7343	11.1421	10.8681	12.8351
13.5703	8.13955	10.4656	5.78136
12.5265	10.2408	10.8455	8.35755
14.1592	6.82018	9.18239	7.47573
11.0674	6.18982	11.1241	5.85798
9.55459	8.61839	2.80735	7.96
8.24317	8.21917	7.24793	10.4263
9.92778	7.59246	7.54689	3.16993
9.91886	7.81378	10.1357	6.62936
8.58872	8.47573	9.97728	8.71081
12.2273	7.19967	10.4808	6.94252
10.3399	9.19476	6.79442	8.9629
12.7549	8.02791	7.7211	7.7211
12.5529	10.5372	7.8392	8.92184
12.5864	5.52356	8.54303	4.16993
10.0182	4.45943	11.151	3.45943
9.28771	8.77479	9.83131	8.33985
12.5493	8.62205	6.98869	6.76818
9.66534	9.99718	6.84549	9.36194
11.3157	6.83289	6.55459	10.6008
8.24793	5.49185	9.23601	5.2854
5	7.61471	7.93664	7.20945
8.89482	5.88264	7.53916	9.68825
13.4225	9.76155	6	7.64386
12.6976	5.70044	9.23122	8.14975
7.64386	10.5008	5.42626	4.75489
11.4226	11.446	14.0247	6.93074
9.88722	8.46352	8.99718	4.64386
11.8876	11.4783	9.53528	4.80736
10.29	8.48382	12.7087	10.4533
6.33985	8.51175	8.25267	6.24793
10.4818	9.21432	7.5157	5.08746
11.0519	8.23841	7.22882	7.76155
2	7.21917	7.43463	5.35755
10.9958	7.83289	9.7879	12.3315
5.32193	8.79442	7.49985	5
10.8471	9.77808	5.32193	10.3837
10.7219	4.52356	8.81378	6
8.90388	5.52356	2.80735	3.32193
11.4346	8.04985	8.87344	7.75489
10.2264	8.49586	6.30378	13.8954
10.0782	6.85798	7.48382	7.8392
7.29462	8.48382	11.2046	8.70736
6.50779	11.4671	11.1649	6.89482
8.35315	7.63663	13.5182	5
9.42836	5.90689	7.78136	4.75489
9.88874	5.55459	13.4556	8.31741
10.9469	8.63299	13.5764	5.32193
8.75489	7.60733	9.97298	7.81378
7.72792	10.5147	11.1421	7.74147
12.741	8.64025	9.75656	6.22882
8.32193	10.5546	12.316	10.3608
12.2252	10.0126	8.75489	12.2938
8.12928	5.72792	7.40939	13.9557
8.94544	8.02791	6.85798	5.83289
9.69	10.5008	5.20945	4.9542
8.02237	9.99718	9.19722	6.91886
11.0614	7.19967	3.16993	8.13443
11.1202	4.45943	9.45943	5.24793
10.3106	8.46352	11.1812	12.8206
2.58496	8.21917	7.25739	7.17991
13.59	7.81378	12.8305	8.90989
11.8416	8.77479	7.71425	10.4094
10.6821	5.49185	7.49985	9.67419
8.66534	7.61471	7.9542	4.70044
7.77479	11.446	12.1852	6.74147
10.2372	5.70044	10.4838	13.8807
5.04439	8.47573	8.13955	7.94252
9.90087	8.61839	4	8.93074
9.3015	5.52356	6.58496	8.3443
12.8035	9.19476	5.61471	7.62205
10.7977	8.48382	7.56986	6.61471
7.36632	10.5372	8.56605	4.16993
11.9035	7.59246	10.5028	7.70044
8.67948	8.62205	9.25974	3
8.27146	6.83289	9.85643	4.58496
9.68124	5.88264	13.5841	8.69
11.4435	9.76155	10.4168	10.5859
13.4796		14.044	8.69349
11.7814		9.24793	10.4398
8.60733		7.55459	5.32193
12.7734		10.1799	7.3837
9.72622		7.74147	7.69349
9.44915		9.34873	4.32193
10.9672		7.15987	6.08746
12.7538		3	3.16993
7.7211		12.7368	9.33762
9.57365		7.45943	7.73471
8.04439		7.5157	7.45121
10.3095		8.79442	3.32193
13.4355		3	5.72792
11.1052		8.89482	5.97728
3.90689		9.01123
12.5661		6.76818
9.21432		9.54689
11.6768		9.02791
12.7114		6.06609
13.5615		5.55459
9.71939		7.36632
9.61102		7.53138
9.93074		6
10.0307		9.80574
8.25739		10.8619
7.24793		10.102
12.561		7.67242
5.75489		5.04439
11.7748		7.8009
14.1817		13.5947
12.5433		7.01123
10.7237		12.9913
5.35755		6.33985
9.32193		14.0938
9.79604		8.82655
12.2503		13.6988
8.41363		13.479
8.79442		11.1228
6.22882		13.532
11.3287		11.163
10.3553		8.27146
11.0868		7.24793
6.67242		7.26679
10.4949		6.02237
2.32193		12.7209
9.41151		10.8826
8.72792		5.93074
11.0741		5.45943
12.6011		10.2935
7.57743		6.80736
8.91588		10.3454
8.46761		9.95565
11.0084		11.2186
9.19722		9.99435
8.74819		10.151
7.66534		9.32418
9.94544		6.47573
6.35755		9.03892
12.6976		7.86419
9.18239		5.35755
11.0519		6.98869
10.3399		9.23601
8.77479		12.7087
3.80735		7.65105
10.7099		7.22882
2		7.24793
11.6569		11.151
7.54689		8.25267
7.64386		10.1357
10.0182		5.16993
8.89482		10.4808
10.6645		10.8681
9.30606		10.1662
6.64386		5.90689
8.58872		9.18239
12.5265		7.53916
9.3966		5.32193
7.75489		7.93664
14.1592		6.30378
8.44294		5.42626
12.7343		10.2796
8.70736		6.04439
8.66534		10.4656
8.73132		8.78136
10.9958		9.94105
13.5703		6.79442
9.66534		10.332
12.2273		11.1072
8.01681		7.54689
11.8162		14.0247
13.4225		11.2046
7.69349		7.69349
10.783		12.1712
10.218		5.97728
8.24317		6
10.29		7.7211
8.3966		8.54303
7.33985		9.97728
6.33985		7.78136
11.0674		8.81378
9.42836		6.45943
13.4622		7.8392
11.769		7.48382
10.9469		7.49985
11.0914		3.90689
9.70044		9.31061
7.21917		7.23841
9.78136		6.84549
5		8.99718
9.92778		3
11.7607		9.33315
5.32193		10.4019
11.4226		11.1649
8.24793		9.01959
8.65105		7.39232
13.5471		9.44708
11.8876		6.55459
9.55459		8.87344
6.20945		7.33985
9.7039		9.53528
12.7549		9.23122
9.91886		2.80735
9.19967		12.7185
12.5529		2.80735
9.59619		7.43463
5.72792		9.01123
12.5493		7.5157
11.3157		10.8455
12.7885		9.74315
9.88722		12.3029
10.4818		11.1241
12.5864		13.5502
9.28771		9.83131
		8.73132
		8.09803
		13.4556
		9.7879
		12.9753
		12.8136
		7.12928
		13.682
		5.58496
		10.0808
		6.74147
		5.52356
		14.082
		13.5182
		13.5764
		5.04439

## Sheet: Supplementary Figure 1b
Supplementary Figure 1b
	Duct-derived (%)			TDLU-derived (%)
Biopsy ID Cluster	1	2	3	1	2	3
1.1	87.3539	39.7066	60.0875	12.6461	60.2934	39.9125
1.2	87.6493	67.9069	66.6233	12.3507	32.0931	33.3767
1.3	84.706	48.0916	61.5768	15.294	51.9084	38.4232
1.4	74.4305	55.3023	55.5074	25.5695	44.6977	44.4926
2.1	23.4736	48.2265	26.6286	76.5264	51.7735	73.3714
2.2	14.537	44.1412	41.3916	85.463	55.8588	58.6084
2.3	23.6109	69.2556	27.102	76.3891	30.7444	72.898
2.4	32.1862	40.9284	24.3915	67.8138	59.0716	75.6085
2.5	39.5274	48.5265	37.1355	60.4726	51.4735	62.8645
2.6	9.03278	14.1965	31.8161	90.9672	85.8035	68.1839
3	67.1646	62.2705	40.3269	32.8354	37.7295	59.6731

## Sheet: Supplementary Figure 3a
Supplementary Figure 3a
Biopsy ID	Co-staining of SLC34A2 with c-Kit
1	Yes
14	Yes
18	Yes
19	Yes
7	Yes
4	Yes
20	Yes
17	Yes
3	Yes
2	Yes
total count of costaining	10/10

## Sheet: Supplementary Figure 3c
Supplementary Figure 3c
Fold difference of K15high cells
Biopsy ID	CD55-/c-Kit-	c-Kithigh	CD55high/c-Kit+
1	0.025	1	2.29
23	0.369	1	2.3
18	0.011	1	1.44
21	0.034	1	2.85

[truncated: 3 more sheets: Supplementary Figure 3f, Supplementary Figure 5, Supplementary Figure 6]
